# Supplementary material for: Rab10 regulates neuropeptide release by maintaining Ca2+ homeostasis and protein synthesis
Source: eLife. 2025 Apr 2;13:RP94930. doi: 10.7554/eLife.94930 (PMC11964448; doi:10.7554/eLife.94930)
Supplement: Figure 1—source data 2. [file elife-94930-fig1-data2.zip]

Archive with 13 entries (12 files):
- Figure 1_Source Data 2/
- Figure 1_Source Data 2/w3.tif
- __MACOSX/Figure 1_Source Data 2/._w3.tif
- Figure 1_Source Data 2/w2.tif
- __MACOSX/Figure 1_Source Data 2/._w2.tif
- Figure 1_Source Data 2/w4_actin.tif
- __MACOSX/Figure 1_Source Data 2/._w4_actin.tif
- Figure 1_Source Data 2/w4_Rab10.tif
- __MACOSX/Figure 1_Source Data 2/._w4_Rab10.tif
- Figure 1_Source Data 2/w1.tif
- __MACOSX/Figure 1_Source Data 2/._w1.tif
- Figure 1_Source Data 2/w4.tif
- __MACOSX/Figure 1_Source Data 2/._w4.tif
