# Supplementary material for: Rab10 regulates neuropeptide release by maintaining Ca2+ homeostasis and protein synthesis
Source: eLife. 2025 Apr 2;13:RP94930. doi: 10.7554/eLife.94930 (PMC11964448; doi:10.7554/eLife.94930)
Supplement: Figure 5—source data 1. [file elife-94930-fig5-data1.zip]

Archive with 2 entries (2 files):
- Figure 5A_Source Data 1.pdf
- __MACOSX/._Figure 5A_Source Data 1.pdf
