# Supplementary material for: Rab10 regulates neuropeptide release by maintaining Ca2+ homeostasis and protein synthesis
Source: eLife. 2025 Apr 2;13:RP94930. doi: 10.7554/eLife.94930 (PMC11964448; doi:10.7554/eLife.94930)
Supplement: Figure 5—source data 2. [file elife-94930-fig5-data2.zip]

Archive with 2 entries (2 files):
- serca2.tif
- __MACOSX/._serca2.tif
