# Supplementary material for: Rab10 regulates neuropeptide release by maintaining Ca2+ homeostasis and protein synthesis
Source: eLife. 2025 Apr 2;13:RP94930. doi: 10.7554/eLife.94930 (PMC11964448; doi:10.7554/eLife.94930)
Supplement: Figure 8—source data 2. [file elife-94930-fig8-data2.zip]

Archive with 15 entries (14 files):
- Figure 8A_Source Data 2/
- Figure 8A_Source Data 2/w2_puromycin.tif
- __MACOSX/Figure 8A_Source Data 2/._w2_puromycin.tif
- Figure 8A_Source Data 2/.DS_Store
- __MACOSX/Figure 8A_Source Data 2/._.DS_Store
- Figure 8A_Source Data 2/w2_total.tif
- __MACOSX/Figure 8A_Source Data 2/._w2_total.tif
- Figure 8A_Source Data 2/w1_puromycin.tif
- __MACOSX/Figure 8A_Source Data 2/._w1_puromycin.tif
- Figure 8A_Source Data 2/w3_total.tif
- __MACOSX/Figure 8A_Source Data 2/._w3_total.tif
- Figure 8A_Source Data 2/w1_total.tif
- __MACOSX/Figure 8A_Source Data 2/._w1_total.tif
- Figure 8A_Source Data 2/w3_puromycin.tif
- __MACOSX/Figure 8A_Source Data 2/._w3_puromycin.tif
