# Supplementary material for: Rab10 regulates neuropeptide release by maintaining Ca2+ homeostasis and protein synthesis
Source: eLife. 2025 Apr 2;13:RP94930. doi: 10.7554/eLife.94930 (PMC11964448; doi:10.7554/eLife.94930)
Supplement: Figure 8—figure supplement 1—source data 2. [file elife-94930-fig8-figsupp1-data2.zip]

Archive with 7 entries (6 files):
- Figure 3-figure supplement 1-source data 2/
- Figure 3-figure supplement 1-source data 2/w1_Total p70S6K.tif
- Figure 3-figure supplement 1-source data 2/w1_P-p70S6K.tif
- __MACOSX/Figure 3-figure supplement 1-source data 2/._w1_P-p70S6K.tif
- Figure 3-figure supplement 1-source data 2/w2_P-p70S6K.tif
- __MACOSX/Figure 3-figure supplement 1-source data 2/._w2_P-p70S6K.tif
- Figure 3-figure supplement 1-source data 2/w2_Total p70S6K.tif
